# Supplementary material for: Bovine Ephemeral Fever Viruses in Israel 2014–2023: Genetic Characterization of Local and Emerging Strains
Source: Pathogens. 2024 Jul 29;13(8):636. doi: 10.3390/pathogens13080636 (PMC11357334; doi:10.3390/pathogens13080636)
Supplement: Supplementary file 1 [file pathogens-13-00636-s001.zip]

Archive with 1 entries (1 files):
- pathogens-3074599-supplementary.pdf
